# Supplementary material for: Response and resilience of anammox consortia to nutrient starvation
Source: Microbiome. 2022 Feb 1;10:23. doi: 10.1186/s40168-021-01212-9 (PMC8805231; doi:10.1186/s40168-021-01212-9)
Supplement: Supplementary file 3 — Additional file 2. [file 40168_2021_1212_MOESM3_ESM.xlsx]

## Sheet: Table S1 Water parameters
Water parameters of the four sampled time points
	NH4+-N (mg/L)	NO2--N (mg/L)	NO3--N (mg/L)
S1	2.39631	3.14465	56.1226
S2	0.47332	0.72032	20.4644
S3	3.3729	3.2943	70.655
S4	9.83138	14.2738	60.2377

## Sheet: Table S2 MAGs information
MAGs	bin_id	Completeness (%)	Contamination (%)	GC	N50 (bp)	size (bp)	Relative abundance (%)				Genome Accession	Classification
							S1	S2	S3	S4
AMX1	bin.81	96.7	0.549	0.407	24362	3497305	27.2458	25.9325	24.0792	21.5708	JAHDXI000000000	d__Bacteria;p__Planctomycetota;c__Brocadiae;o__Brocadiales;f__Brocadiaceae;g__Kuenenia;s__Kuenenia stuttgartiensis
PLA1	bin.83	96.52	0	0.69	135858	3730038	7.36711	7.51624	8.23394	9.22417	JAHDXJ000000000	d__Bacteria;p__Planctomycetota;c__Phycisphaerae;o__Phycisphaerales;f__SM1A02;g__;s__
PRO1	bin.10	95.53	1.867	0.663	177352	3537310	5.9932	8.32155	7.63451	10.4839	JAHDYH000000000	d__Bacteria;p__Proteobacteria;c__Gammaproteobacteria;o__Burkholderiales;f__Rhodocyclaceae;g__UTPRO2;s__
PLA2	bin.71	96.59	1.704	0.654	103059	4516073	5.75048	9.69851	7.55398	6.49735	JAHDXN000000000	d__Bacteria;p__Planctomycetota;c__Phycisphaerae;o__UBA1845;f__UBA1845;g__;s__
CHL1	bin.45	97.09	5.818	0.555	197768	7696474	4.98715	2.76927	2.76135	2.64838	JAHDWK000000000	d__Bacteria;p__Chloroflexota;c__Anaerolineae;o__Promineofilales;f__Promineofilaceae;g__GCA-2699125;s__
PRO2	bin.46	98.37	0.595	0.672	199552	3665001	3.89264	4.01942	4.58272	6.20371	JAHDXR000000000	d__Bacteria;p__Proteobacteria;c__Alphaproteobacteria;o__Caulobacterales;f__Hyphomonadaceae;g__SWB02;s__
MYX1	bin.3	94.46	1.935	0.699	57051	4444878	3.12984	1.58996	2.63269	2.11184	JAHDXD000000000	d__Bacteria;p__Myxococcota;c__UBA9160;o__UBA9160;f__UBA9160;g__;s__
MYX2	bin.12	99.03	1.451	0.75	46648	7675069	2.46445	3.56881	4.13573	5.21891	JAHDXB000000000	d__Bacteria;p__Myxococcota;c__Polyangia;o__Haliangiales;f__Haliangiaceae;g__UBA2376;s__
CHL2	bin.41	92.72	2	0.542	455106	4054633	2.08801	3.48212	3.0564	2.08978	JAHDWB000000000	d__Bacteria;p__Chloroflexota;c__Anaerolineae;o__Anaerolineales;f__envOPS12;g__OLB14;s__
PLA3	bin.62	95.45	0	0.668	144143	4618824	2.0569	3.37956	2.82021	1.96741	JAHDXM000000000	d__Bacteria;p__Planctomycetota;c__Phycisphaerae;o__Phycisphaerales;f__SM1A02;g__UBA5793;s__
PRO3	bin.51	96.15	2.366	0.691	62881	3424879	1.57815	0.795814	1.2427	0.563365	JAHDYC000000000	d__Bacteria;p__Proteobacteria;c__Gammaproteobacteria;o__Burkholderiales;f__Burkholderiaceae;g__SCN-69-89;s__
CHL3	bin.80	94.54	2.272	0.534	657973	6354121	1.46445	1.06225	1.05049	0.82725	JAHDWO000000000	d__Bacteria;p__Chloroflexota;c__Anaerolineae;o__SBR1031;f__UBA2029;g__;s__
PRO4	bin.78	90.48	1.949	0.681	321120	2927036	1.04539	1.30209	1.53011	1.47785	JAHDYL000000000	d__Bacteria;p__Proteobacteria;c__Gammaproteobacteria;o__GCA-2729495;f__GCA-2729495;g__;s__
PRO5	bin.79	96.74	0.778	0.718	35532	4421064	0.963644	0.739522	1.08151	1.10627	JAHDYA000000000	d__Bacteria;p__Proteobacteria;c__Gammaproteobacteria;o__Burkholderiales;f__Burkholderiaceae;g__Rubrivivax;s__
ACI1	bin.48	100	0.869	0.64	160926	5734819	0.960159	0.958481	0.945702	0.462145	JAHDVK000000000	d__Bacteria;p__Acidobacteriota;c__Acidobacteriae;o__Bryobacterales;f__Bryobacteraceae;g__UBA690;s__
PRO6	bin.47	98.97	0.925	0.689	41089	3699524	0.830696	0.505138	0.814361	0.361866	JAHDYD000000000	d__Bacteria;p__Proteobacteria;c__Gammaproteobacteria;o__Burkholderiales;f__Burkholderiaceae;g__SCN-69-89;s__
CHL4	bin.59	93.63	1.09	0.662	76092	3882443	0.811205	0.391092	0.382324	0.0912505	JAHDWP000000000	d__Bacteria;p__Chloroflexota;c__Anaerolineae;o__SBR1031;f__UBA2029;g__UBA2029;s__
ACI2	bin.15	84.05	4.273	0.704	7910	4826633	0.711911	0.373095	0.48055	0.206324	JAHDVQ000000000	d__Bacteria;p__Acidobacteriota;c__Vicinamibacteria;o__Vicinamibacterales;f__Vicinamibacteraceae;g__;s__
CHL5	bin.53	93.63	2.727	0.597	51719	6152387	0.655072	0.428679	0.383213	0.197578	JAHDWI000000000	d__Bacteria;p__Chloroflexota;c__Anaerolineae;o__Caldilineales;f__Caldilineaceae;g__Caldilinea;s__
ACI3	bin.86	96.58	5.128	0.703	57136	5887706	0.65157	0.332328	0.36005	0.170212	JAHDVP000000000	d__Bacteria;p__Acidobacteriota;c__Vicinamibacteria;o__Vicinamibacterales;f__;g__;s__
CHL6	bin.38	97.27	8.727	0.555	111370	12088840	0.597168	0.614701	0.63074	0.73987	JAHDWA000000000	d__Bacteria;p__Chloroflexota;c__Anaerolineae;o__4572-78;f__;g__;s__
CHL7	bin.26	98.18	2.909	0.534	99768	6132746	0.540458	0.316174	0.384334	0.143979	JAHDWJ000000000	d__Bacteria;p__Chloroflexota;c__Anaerolineae;o__Promineofilales;f__Promineofilaceae;g__;s__
PRO7	bin.67	96.76	2.004	0.659	44880	3707804	0.523717	0.362669	0.383846	0.283221	JAHDXU000000000	d__Bacteria;p__Proteobacteria;c__Alphaproteobacteria;o__Rhizobiales;f__Xanthobacteraceae;g__Pseudorhodoplanes;s__
ARM1	bin.21	94.9	0.925	0.609	175985	2825011	0.511979	0.216879	0.313332	0.0890211	JAHDVU000000000	d__Bacteria;p__Armatimonadota;c__Fimbriimonadia;o__Fimbriimonadales;f__Fimbriimonadaceae;g__OLB18;s__OLB18 sp001567425
PRO8	bin.57	97.65	0.416	0.674	68865	4583839	0.475237	0.260704	0.302698	0.291221	JAHDXT000000000	d__Bacteria;p__Proteobacteria;c__Alphaproteobacteria;o__Rhizobiales;f__Hyphomicrobiaceae;g__ZC4RG25;s__
PRO9	bin.23	65.9	1.452	0.654	7039	2596023	0.45507	0.621374	0.917371	3.43487	JAHDYI000000000	d__Bacteria;p__Proteobacteria;c__Gammaproteobacteria;o__Burkholderiales;f__Rhodocyclaceae;g__UTPRO2;s__
AAB1	bin.61	98.83	0	0.54	559005	2901770	0.443942	0.429147	0.434006	0.764095	JAHDVH000000000	d__Bacteria;p__AABM5-125-24;c__;o__;f__;g__;s__
ACT1	bin.27	98.27	1.293	0.72	44344	2730398	0.397476	0.216791	0.252437	0.117355	JAHDVS000000000	d__Bacteria;p__Actinobacteriota;c__Thermoleophilia;o__20CM-4-69-9;f__;g__;s__
GWC1	bin.16	95.48	2.258	0.58	446135	2771017	0.388383	0.41973	0.377024	0.407943	JAHDWX000000000	d__Bacteria;p__GWC2-55-46;c__GWC2-55-46;o__GWC2-55-46;f__GWC2-55-46;g__UBA5799;s__
CHL8	bin.31	95.04	0.99	0.665	260703	3011743	0.370962	0.230407	0.381118	0.551597	JAHDWQ000000000	d__Bacteria;p__Chloroflexota;c__Dehalococcoidia;o__UBA2991;f__UBA2991;g__;s__
PAT1	bin.77	70.29	0.99	0.541	53530	1241406	0.351641	0.290044	0.44545	0.569791	JAHDXF000000000	d__Bacteria;p__Patescibacteria;c__ABY1;o__SG8-24;f__2-12-FULL-60-25;g__2-12-FULL-60-25;s__
ACI4	bin.9	91.02	7.008	0.727	185693	5942579	0.329654	0.481223	0.411525	0.615803	JAHDVO000000000	d__Bacteria;p__Acidobacteriota;c__Vicinamibacteria;o__Fen-336;f__;g__;s__
BAC1	bin.33	100	0.537	0.36	132011	2887577	0.322839	0.413853	0.560268	0.643852	JAHDVV000000000	d__Bacteria;p__Bacteroidota;c__Bacteroidia;o__Flavobacteriales;f__koll-22;g__;s__
ACT2	bin.70	55.19	9.051	0.732	4342	2310484	0.302143	0.145795	0.148381	0.0691059	JAHDVT000000000	d__Bacteria;p__Actinobacteriota;c__Thermoleophilia;o__Solirubrobacterales;f__70-9;g__;s__
OLB1	bin.73	100	2.247	0.545	44599	4249623	0.277918	0.224491	0.297013	0.261286	JAHDXE000000000	d__Bacteria;p__OLB16;c__OLB16;o__OLB16;f__OLB16;g__OLB16;s__OLB16 sp001567115
BAC2	bin.43	96.99	0.546	0.496	133204	2603339	0.257844	0.19587	0.240946	0.119686	JAHDVZ000000000	d__Bacteria;p__Bacteroidota;c__Kapabacteria;o__Kapabacteriales;f__Kapabacteriaceae;g__OLB6;s__OLB6 sp001567175
DEP1	bin.65	57.72	0.406	0.413	109513	970326	0.249019	0.354292	0.30258	0.427451	JAHDWT000000000	d__Bacteria;p__Dependentiae;c__Babeliae;o__Babeliales;f__Vermiphilaceae;g__UBA6230;s__
MYX3	bin.32	94.3	3.87	0.699	55484	9213543	0.237488	0.16899	0.334471	0.205761	JAHDXC000000000	d__Bacteria;p__Myxococcota;c__Polyangia;o__Polyangiales;f__Polyangiaceae;g__;s__
ACT3	bin.76	88	2.136	0.736	17257	2824207	0.206234	0.0888228	0.0931102	0.0270166	JAHDVR000000000	d__Bacteria;p__Actinobacteriota;c__Acidimicrobiia;o__IMCC26256;f__;g__;s__
PRO10	bin.56	94.45	3.316	0.647	27946	2926570	0.203558	0.199352	0.203485	0.0891967	JAHDYM000000000	d__Bacteria;p__Proteobacteria;c__Gammaproteobacteria;o__GCA-2729495;f__GCA-2729495;g__;s__
PRO11	bin.68	72.41	2.469	0.693	11732	4095695	0.19686	0.0967106	0.150021	0.0521358	JAHDYE000000000	d__Bacteria;p__Proteobacteria;c__Gammaproteobacteria;o__Burkholderiales;f__Burkholderiaceae;g__SCN-69-89;s__
PRO12	bin.82	93.45	2.682	0.715	26317	4925728	0.196136	0.119545	0.140756	0.0570238	JAHDYJ000000000	d__Bacteria;p__Proteobacteria;c__Gammaproteobacteria;o__Burkholderiales;f__SG8-39;g__;s__
PLA4	bin.42	78.27	2.586	0.642	4225	6265359	0.196074	0.0941825	0.125276	0.0583482	JAHDXP000000000	d__Bacteria;p__Planctomycetota;c__Planctomycetes;o__Pirellulales;f__Thermoguttaceae;g__;s__
CHL9	bin.24	93.61	3.17	0.673	11345	3612532	0.194132	0.112291	0.162017	0.0598185	JAHDWR000000000	d__Bacteria;p__Chloroflexota;c__Dehalococcoidia;o__UBA2991;f__UBA2991;g__G233;s__
CHL10	bin.55	90.9	3.09	0.605	40376	4103285	0.194073	0.102592	0.124092	0.0858456	JAHDWL000000000	d__Bacteria;p__Chloroflexota;c__Anaerolineae;o__Promineofilales;f__Promineofilaceae;g__Promineofilum;s__
ACI5	bin.36	98.26	0.869	0.644	93494	5265624	0.188394	0.224196	0.17856	0.156682	JAHDVL000000000	d__Bacteria;p__Acidobacteriota;c__Acidobacteriae;o__Bryobacterales;f__Bryobacteraceae;g__UBA690;s__UBA690 sp003487005
PLA5	bin.84	93.01	4.462	0.655	8177	3621176	0.177147	0.0541935	0.0769437	0.0162965	JAHDXQ000000000	d__Bacteria;p__Planctomycetota;c__UBA8742;o__UBA2392;f__UBA2392;g__;s__
PRO13	bin.20	98.4	1.4	0.724	95311	4359817	0.176401	0.14388	0.171127	0.334756	JAHDXW000000000	d__Bacteria;p__Proteobacteria;c__Alphaproteobacteria;o__Rhodobacterales;f__Rhodobacteraceae;g__UBA996;s__
CHL11	bin.28	92.72	1.818	0.592	70208	6417468	0.16478	0.111199	0.1157	0.0740354	JAHDWN000000000	d__Bacteria;p__Chloroflexota;c__Anaerolineae;o__SBR1031;f__A4b;g__OLB15;s__
KBS1	bin.37	94.44	2.262	0.528	137162	7552895	0.155443	0.152245	0.155859	0.114739	JAHDXA000000000	d__Bacteria;p__KSB1;c__UBA2214;o__UBA2214;f__;g__;s__
CHL12	bin.40	98.18	3.636	0.613	12002	7627876	0.152706	0.0774675	0.0918835	0.0536922	JAHDWG000000000	d__Bacteria;p__Chloroflexota;c__Anaerolineae;o__Caldilineales;f__Caldilineaceae;g__;s__
GEM1	bin.35	96.7	2.197	0.713	157055	3604179	0.15186	0.197235	0.158598	0.164584	JAHDWV000000000	d__Bacteria;p__Gemmatimonadota;c__Gemmatimonadetes;o__Gemmatimonadales;f__Gemmatimonadaceae;g__Fen-1231;s__
ACI6	bin.14	94.04	2.835	0.732	7277	3945049	0.13947	0.0963409	0.0973842	0.0347383	JAHDVN000000000	d__Bacteria;p__Acidobacteriota;c__Thermoanaerobaculia;o__UBA5704;f__;g__;s__
PRO14	bin.7	95.23	1.903	0.657	9534	3725357	0.13822	0.119929	0.1219	0.0341806	JAHDXZ000000000	d__Bacteria;p__Proteobacteria;c__Gammaproteobacteria;o__Burkholderiales;f__Burkholderiaceae;g__Comamonas_D;s__
ACI7	bin.25	79.48	2.564	0.715	4151	4712914	0.126432	0.0525423	0.065778	0.02097	JAHDVM000000000	d__Bacteria;p__Acidobacteriota;c__Thermoanaerobaculia;o__UBA5066;f__UBA5066;g__UBA5066;s__
VER1	bin.58	96.28	6.418	0.613	13973	6423472	0.126382	0.103034	0.102357	0.0307164	JAHDYQ000000000	d__Bacteria;p__Verrucomicrobiota;c__Verrucomicrobiae;o__Pedosphaerales;f__Pedosphaeraceae;g__;s__
CHL13	bin.8	81.81	3.964	0.621	12228	2045416	0.123725	0.0957343	0.0850154	0.0384758	JAHDWF000000000	d__Bacteria;p__Chloroflexota;c__Anaerolineae;o__Anaerolineales;f__UBA11579;g__;s__
ACI8	bin.19	95.51	0.974	0.616	25566	4491275	0.114662	0.079564	0.129309	0.0640568	JAHDVI000000000	d__Bacteria;p__Acidobacteriota;c__Acidobacteriae;o__Bryobacterales;f__;g__;s__
PLA6	bin.11	78.04	2.272	0.672	5613	3359080	0.108304	0.0847572	0.079857	0.0184118	JAHDXK000000000	d__Bacteria;p__Planctomycetota;c__Phycisphaerae;o__Phycisphaerales;f__SM1A02;g__;s__
PLA7	bin.66	98.78	0	0.624	107597	10457415	0.108041	0.248118	0.265011	0.0399621	JAHDXO000000000	d__Bacteria;p__Planctomycetota;c__Planctomycetes;o__Pirellulales;f__Pirellulaceae;g__;s__
PRO15	bin.18	75.96	4.707	0.726	3837	4119638	0.105074	0.0613911	0.10093	0.0583247	JAHDYF000000000	d__Bacteria;p__Proteobacteria;c__Gammaproteobacteria;o__Burkholderiales;f__Palsa-1005;g__PALSA-1003;s__
PRO16	bin.52	72.92	2.898	0.643	5458	2345543	0.0969995	0.0627814	0.11503	0.0451924	JAHDYN000000000	d__Bacteria;p__Proteobacteria;c__Gammaproteobacteria;o__GCA-2729495;f__GCA-2729495;g__;s__
PLA8	bin.74	95.45	1.136	0.657	221007	3723009	0.0969849	0.124882	0.196195	0.417369	JAHDXL000000000	d__Bacteria;p__Planctomycetota;c__Phycisphaerae;o__Phycisphaerales;f__SM1A02;g__;s__
DAD1	bin.34	89.14	2.521	0.565	3645	2756350	0.0949371	0.0596427	0.060924	0.0414177	JAHDWS000000000	d__Bacteria;p__Dadabacteria;c__UBA1144;o__UBA2774;f__UBA2774;g__;s__
ACI9	bin.87	67.85	5.128	0.596	3407	5664853	0.0911738	0.0691991	0.0644236	0.0275056	JAHDVJ000000000	d__Bacteria;p__Acidobacteriota;c__Acidobacteriae;o__Bryobacterales;f__Bryobacteraceae;g__;s__
PRO17	bin.17	97.18	1.816	0.709	28065	4072477	0.0906099	0.0976468	0.0840017	0.198049	JAHDYK000000000	d__Bacteria;p__Proteobacteria;c__Gammaproteobacteria;o__Burkholderiales;f__UKL13-2;g__FEB-7;s__
PRO18	bin.29	68.27	1.724	0.68	2711	1997714	0.0888181	0.0554205	0.0599712	0.0290587	JAHDYO000000000	d__Bacteria;p__Proteobacteria;c__Gammaproteobacteria;o__GCA-2729495;f__GCA-2729495;g__;s__
FEN1	bin.75	72.93	1.12	0.653	4056	3689797	0.0848111	0.0695511	0.0594963	0.0384455	JAHDWU000000000	d__Bacteria;p__FEN-1099;c__FEN-1099;o__FEN-1099;f__;g__;s__
PRO19	bin.44	99.11	0.994	0.653	115880	3813595	0.0843546	0.153842	0.225632	0.355987	JAHDYG000000000	d__Bacteria;p__Proteobacteria;c__Gammaproteobacteria;o__Burkholderiales;f__Rhodocyclaceae;g__UBA2357;s__
GEM2	bin.49	70.21	1.098	0.697	2858	2729886	0.0834307	0.0718221	0.0659431	0.0112716	JAHDWW000000000	d__Bacteria;p__Gemmatimonadota;c__Gemmatimonadetes;o__Gemmatimonadales;f__GWC2-71-9;g__;s__
CHL14	bin.63	78.46	3.03	0.528	5090	2446844	0.0737766	0.077178	0.189496	0.0121366	JAHDWD000000000	d__Bacteria;p__Chloroflexota;c__Anaerolineae;o__Anaerolineales;f__envOPS12;g__UBA12294;s__
PRO20	bin.39	97.22	2.363	0.65	9849	3086655	0.0733881	0.0900228	0.0748426	0.094723	JAHDXX000000000	d__Bacteria;p__Proteobacteria;c__Alphaproteobacteria;o__Sphingomonadales;f__Sphingomonadaceae;g__34-65-8;s__
BAC3	bin.89	52.53	3.598	0.349	1692	2066158	0.0677834	0.0541128	0.0508079	0.0288139	JAHDVY000000000	d__Bacteria;p__Bacteroidota;c__Ignavibacteria;o__Ignavibacteriales;f__Ignavibacteriaceae;g__;s__
PAT2	bin.30	61.46	0	0.479	19820	1114568	0.066646	0.100334	0.104338	0.0634672	JAHDXG000000000	d__Bacteria;p__Patescibacteria;c__Microgenomatia;o__UBA10105;f__UBA927;g__UBA927;s__UBA927 sp002433895
CHL15	bin.54	97.97	0.909	0.597	21661	6767148	0.0644332	0.143962	0.122588	0.173002	JAHDWH000000000	d__Bacteria;p__Chloroflexota;c__Anaerolineae;o__Caldilineales;f__Caldilineaceae;g__;s__
CHL16	bin.22	69.23	1	0.609	2228	2569182	0.0644123	0.065272	0.0856657	0.0336213	JAHDWE000000000	d__Bacteria;p__Chloroflexota;c__Anaerolineae;o__Anaerolineales;f__envOPS12;g__UBA7227;s__UBA7227 sp002473085
PAT3	bin.4	63.24	0.854	0.39	55374	1008149	0.0627009	0.112444	0.110991	0.114237	JAHDXH000000000	d__Bacteria;p__Patescibacteria;c__Microgenomatia;o__UBA1400;f__PJMF01;g__;s__
HYD1	bin.6	81.05	3.296	0.601	5803	5077390	0.062632	0.0753559	0.0711948	0.059542	JAHDWY000000000	d__Bacteria;p__Hydrogenedentota;c__Hydrogenedentia;o__Hydrogenedentiales;f__;g__;s__
CHL17	bin.60	94.91	0.909	0.517	17312	4371449	0.0595626	0.0695657	0.0520999	0.17577	JAHDWC000000000	d__Bacteria;p__Chloroflexota;c__Anaerolineae;o__Anaerolineales;f__envOPS12;g__OLB14;s__
VER2	bin.50	95.94	4.729	0.631	26567	7349136	0.0580108	0.10832	0.111819	0.128703	JAHDYP000000000	d__Bacteria;p__Verrucomicrobiota;c__Verrucomicrobiae;o__Pedosphaerales;f__AV2;g__;s__
CHL18	bin.2	87.15	2.398	0.479	2715	4359164	0.0475053	0.0460154	0.0536783	0.118681	JAHDWM000000000	d__Bacteria;p__Chloroflexota;c__Anaerolineae;o__SBR1031;f__A4b;g__GCA-2794515;s__
PRO21	bin.13	92.77	2.863	0.672	11927	4819272	0.047499	0.0822389	0.0955716	0.163059	JAHDXY000000000	d__Bacteria;p__Proteobacteria;c__Gammaproteobacteria;o__Burkholderiales;f__Burkholderiaceae;g__;s__
PRO22	bin.64	51.87	2.634	0.666	2210	2140686	0.0437989	0.0460239	0.0589927	0.0897468	JAHDXV000000000	d__Bacteria;p__Proteobacteria;c__Alphaproteobacteria;o__Rhodobacterales;f__Rhodobacteraceae;g__Pararhodobacter;s__
HYD2	bin.1	73.26	2.297	0.586	3524	4429666	0.0359278	0.0716692	0.0686858	0.0698463	JAHDWZ000000000	d__Bacteria;p__Hydrogenedentota;c__Hydrogenedentia;o__Hydrogenedentiales;f__;g__;s__
PRO23	bin.5	95.44	1.213	0.563	853475	2808457	0.0345737	0.159586	0.211798	1.03653	JAHDXS000000000	d__Bacteria;p__Proteobacteria;c__Alphaproteobacteria;o__Micavibrionales;f__Micavibrionaceae;g__;s__
BAC4	bin.69	60.79	1.751	0.33	2799	1940607	0.0194276	0.0415765	0.0301782	0.127292	JAHDVW000000000	d__Bacteria;p__Bacteroidota;c__Bacteroidia;o__Flavobacteriales;f__koll-22;g__;s__
PRO24	bin.72	72.33	1.323	0.714	4483	4576164	0.0109306	0.014222	0.0197232	0.272207	JAHDYB000000000	d__Bacteria;p__Proteobacteria;c__Gammaproteobacteria;o__Burkholderiales;f__Burkholderiaceae;g__Rubrivivax;s__
BAC5	bin.85	100	0	0.631	93836	3429434	0	0.0118514	0.0413505	0.550985	JAHDVX000000000	d__Bacteria;p__Bacteroidota;c__Bacteroidia;o__Flavobacteriales;f__PHOS-HE28;g__PHOS-HE28;s__

## Sheet: Table S3 Core genes of anammox
Relative gene expression of core genes possibly involved in anammox process
Genbank_id	Annotation	Relative gene expression (TPM)
		S1	S2	S3	S4
KJZ66_15025	hao-like	1.577	10.431	1.488	2.187
KJZ66_05630	hao-like	40.782	4.138	39.449	29.041
KJZ66_15450	hao-like	52.253	50.959	64.296	52.055
KJZ66_05005	hao-like	6.514	10.509	5.028	6.334
KJZ66_13190	hao-like	1.696	5.255	1.3	1.527
KJZ66_04830	hao-like	0.725	1.839	0.521	0.82
KJZ66_04925	hao-like	1.45	1.96	1.292	4.528
KJZ66_09430	hao-like	14.335	7.389	15.625	13.473
KJZ66_14640	hzsA	45.457	181.182	55.739	44.682
KJZ66_14645	hzsC	13.636	124.57	17.255	13.965
KJZ66_14650	hzsB	32.896	379.731	37.715	30.926
KJZ66_08290	nirS	5.068	6.144	6.306	2.46
KJZ66_16065	hdh	140.457	148.384	130.27	140.103
KJZ66_10845	amtB (ammonium transporter)	0.101	1.059	0.092	0.092
KJZ66_10855	amtB (ammonium transporter)	0.676	6.633	0.415	0.585
KJZ66_10865	amtB (ammonium transporter)	0.301	6.151	0.323	0.305
KJZ66_11230	amtB (ammonium transporter)	0.499	0.166	0.504	0.462
KJZ66_11260	amtB (ammonium transporter)	1.038	1.087	1.202	0.843
KJZ66_14840	amtB (ammonium transporter)	0.727	0.158	0.56	0.47
KJZ66_00975	focA (Nitrite transporter)	0.284	0.37	0.217	0.301
KJZ66_00980	focA (Nitrite transporter)	0.173	0.164	0.161	0.179
KJZ66_05150	focA (Nitrite transporter)	0.135	1.405	0.222	0.125
KJZ66_05155	focA (Nitrite transporter)	0.218	3.416	0.205	0.187
KJZ66_04375	focA (Nitrite transporter)	0.535	0.515	0.506	0.62
KJZ66_01375	focA (Nitrite transporter)	23.001	3.872	21.075	11.209
KJZ66_03920	narK (Nitrate transporter)	1.552	0.343	3.169	3.123
KJZ66_05790	narK (Nitrate transporter)	4.595	13.655	3.515	4.222

## Sheet: Table S4 Peptidases
Relative gene expression of peptidases possibly involved in EPS matrix protein degradation
MAGs	Relative gene expression (TPM)
	S1	S2	S3	S4
AMX1	148.606	443.548	88.471	134.625
CHL1	208.324	135.424	263.929	152.183
CHL2	60.186	123.471	68.308	64.106
MYX1	11.732	19.847	71.443	15.059
MYX2	52.708	176.239	192.026	85.575
PLA1	6.312	19.306	16.615	10.606
PLA2	15.235	32.798	19.65	17.479
PLA3	5.337	6.291	7.572	9.214
PRO1	38.865	92.757	94.215	54.375
PRO2	35.802	97.251	86.94	61.85

## Sheet: Table S5 Amino acids&peptides
Relative gene expression of amino acid transporters
MAGs	Relative gene expression (TPM)
	S1	S2	S3	S4
AMX1	2.754	4.846	2.33	2.224
CHL1	57.819	43.305	69.107	102.839
CHL2	67.272	35.965	69.499	65.499
MYX1	5.548	6.051	15	5.612
MYX2	8.832	14.203	28.534	9.931
PLA1	0	0	0	0
PLA2	0.96	1.181	0.644	1.199
PLA3	3.694	6.561	5.267	7.059
PRO1	37.921	76.221	81.922	65.971
PRO2	2.403	3.13	1.993	2.434
Relative gene expression of peptide transporters
MAGs	Relative gene expression (TPM)
	S1	S2	S3	S4
AMX1	0	0	0	0
CHL1	102.597	73.915	129.976	179.255
CHL2	48.673	30.725	56.548	51.035
MYX1	5.332	6.304	2.445	6.434
MYX2	2.821	3.178	4.714	3.08
PLA1	8.52	14.082	11.732	11.681
PLA2	3.054	1.252	1.439	2.39
PLA3	3.413	7.168	5.124	4.941
PRO1	2.942	1.543	0.797	3.591
PRO2	3.822	7.28	5.576	5.009

## Sheet: Table S6 Bray–Curtis distance
Bray–Curtis distance calculated based the expression of all studied KEGG modules
AMX1	S1	0				PLA1	S1	0
	S2	0.267554	0				S2	0.377279	0
	S3	0.0358541	0.284979	0			S3	0.297293	0.141366	0
	S4	0.0360628	0.289473	0.0431387	0		S4	0.195614	0.229677	0.167694	0
		S1	S2	S3	S4			S1	S2	S3	S4
CHL1	S1	0				PLA2	S1	0
	S2	0.178518	0				S2	0.314679	0
	S3	0.12522	0.140336	0			S3	0.211585	0.138593	0
	S4	0.196677	0.148312	0.153629	0		S4	0.126771	0.199238	0.0928849	0
		S1	S2	S3	S4			S1	S2	S3	S4
CHL2	S1	0				PRO1	S1	0
	S2	0.16281	0				S2	0.296039	0
	S3	0.134065	0.202817	0			S3	0.191139	0.154608	0
	S4	0.137727	0.167474	0.111128	0		S4	0.152503	0.178515	0.0810758	0
		S1	S2	S3	S4			S1	S2	S3	S4
MYX1	S1	0				PRO2	S1	0
	S2	0.139927	0				S2	0.482318	0
	S3	0.414088	0.331884	0			S3	0.379471	0.291052	0
	S4	0.109716	0.0972072	0.369569	0		S4	0.237776	0.304857	0.183523	0
		S1	S2	S3	S4			S1	S2	S3	S4
MYX2	S1	0				PRO3	S1	0
	S2	0.401873	0				S2	0.391888	0
	S3	0.353787	0.0984262	0			S3	0.367997	0.142918	0
	S4	0.180055	0.248931	0.207119	0		S4	0.217692	0.208786	0.195797	0
		S1	S2	S3	S4			S1	S2	S3	S4
